# Supplementary material for: Impact of Red Imported Fire Ant Nest-Building on Soil Properties and Bacterial Communities in Different Habitats
Source: Animals (Basel). 2023 Jun 18;13(12):2026. doi: 10.3390/ani13122026 (PMC10294795; doi:10.3390/ani13122026)
Supplement: Supplementary file 1 [file animals-13-02026-s001.zip]

Archive with 1 entries (1 files):
- animals-2410903-supplementary.pdf
